# Supplementary material for: Protozoan-Viral-Bacterial Co-Infections Alter Galectin Levels and Associated Immunity Mediators in the Female Genital Tract
Source: Front Cell Infect Microbiol. 2021 Aug 5;11:649940. doi: 10.3389/fcimb.2021.649940 (PMC8375472; doi:10.3389/fcimb.2021.649940)
Supplement: Supplementary file 1 [file Table_1.xls]

## Sheet: all.patients.baseline
Supplemental Table 1. Summary of baseline (enrollment) covaraites of all HERS participants compared to the case-control sample. T-tests were used for continuous variables and Fisher Exact test for categorical variables
		All HERS						Case-control Sample			p-values in our study vs not
variable.name	value	Total	No Trich Info	Never Trich	>= 1 Visit with Trich	Not in Sample		Never Trich	>=1 Visit with Trich		>=1 Visit with Trich	Never Trich
HERS Study Site											0.0071	<0.001
	1	343/1310, 26%	20/64, 31%	239/680, 35%	84/566, 15%	276/994, 28%		43/147, 29%	24/169, 14%
	2	299/1310, 23%	17/64, 27%	115/680, 17%	167/566, 30%	215/994, 22%		38/147, 26%	46/169, 27%
	3	324/1310, 25%	11/64, 17%	95/680, 14%	218/566, 39%	203/994, 20%		40/147, 27%	81/169, 48%
	4	344/1310, 26%	16/64, 25%	231/680, 34%	97/566, 17%	300/994, 30%		26/147, 18%	18/169, 11%
Number of HERS Visits		11 (1, 23)	1 (1, 2)	11 (1, 23)	11 (1, 23)	10 (1, 23)		12 (1, 20)	12 (3, 22)		<0.001	<0.001
Race											0.0021	<0.001
	Native American	13/1310, 1%	1/64, 2%	3/680, 0%	9/566, 2%	13/994, 1%		0/147, 0%	0/169, 0%
	White	317/1310, 24%	26/64, 41%	216/680, 32%	75/566, 13%	291/994, 29%		14/147, 10%	12/169, 7%
	Hispanic/latina	214/1310, 16%	10/64, 16%	167/680, 25%	37/566, 7%	196/994, 20%		9/147, 6%	9/169, 5%
	Black/African American	763/1310, 58%	27/64, 42%	291/680, 43%	445/566, 79%	491/994, 49%		124/147, 84%	148/169, 88%
	Asian	2/1310, 0%	0/64, 0%	2/680, 0%	0/566, 0%	2/994, 0%		0/147, 0%	0/169, 0%
	Other	1/1310, 0%	0/64, 0%	1/680, 0%	0/566, 0%	1/994, 0%		0/147, 0%	0/169, 0%
HIV Status at Enrollment											0.3262	0.6942
	Positive	871/1310, 66%	35/64, 55%	453/680, 67%	383/566, 68%	666/994, 67%		96/147, 65%	109/169, 64%
	Negative	439/1310, 34%	29/64, 45%	227/680, 33%	183/566, 32%	328/994, 33%		51/147, 35%	60/169, 36%
Age at Enrollment		34.9 (16.4, 56.0)	35.0 (16.4, 53.5)	35.2 (16.6, 55.2)	34.6 (18.4, 56.0)	35.1 (16.4, 56.0)		36.0 (19.0, 53.8)	34.1 (19.0, 53.1)		0.1524	0.9798
Income Group											0.8786	0.9129
	0 to 500	484/1310, 37%	25/64, 39%	212/680, 31%	247/566, 44%	369/994, 37%		47/147, 32%	68/169, 40%
	501 to 1000	447/1310, 34%	18/64, 28%	249/680, 37%	180/566, 32%	337/994, 34%		53/147, 36%	57/169, 34%
	1001 to 2000	205/1310, 16%	6/64, 9%	122/680, 18%	77/566, 14%	151/994, 15%		30/147, 20%	24/169, 14%
	2001 to 2500	72/1310, 5%	3/64, 5%	39/680, 6%	30/566, 5%	56/994, 6%		7/147, 5%	9/169, 5%
	2501 to 3000	29/1310, 2%	4/64, 6%	18/680, 3%	7/566, 1%	22/994, 2%		4/147, 3%	3/169, 2%
	> 3000	45/1310, 3%	3/64, 5%	30/680, 4%	12/566, 2%	38/994, 4%		4/147, 3%	3/169, 2%
	missing	28/1310, 2%	5/64, 8%	10/680, 1%	13/566, 2%	21/994, 2%		2/147, 1%	5/169, 3%
Years of Education		12 (1, 19)	12 (4, 16)	12 (1, 19)	12 (1, 18)	12 (1, 19)		12 (1, 16)	12 (1, 17)		0.8992	0.546
On Welfare											0.2816	0.0381
	Yes	830/1310, 63%	35/64, 55%	404/680, 59%	391/566, 69%	606/994, 61%		100/147, 68%	124/169, 73%
	No	473/1310, 36%	29/64, 45%	271/680, 40%	173/566, 31%	382/994, 38%		46/147, 31%	45/169, 27%
	missing	7/1310, 1%	0/64, 0%	5/680, 1%	2/566, 0%	6/994, 1%		1/147, 1%	0/169, 0%
Currently Employed											0.2676	1
	Yes	241/1310, 18%	11/64, 17%	148/680, 22%	82/566, 14%	187/994, 19%		32/147, 22%	22/169, 13%
	No	1054/1310, 80%	53/64, 83%	524/680, 77%	477/566, 84%	797/994, 80%		114/147, 78%	143/169, 85%
	missing	15/1310, 1%	0/64, 0%	8/680, 1%	7/566, 1%	10/994, 1%		1/147, 1%	4/169, 2%
Health Insurance
Medicaid											0.1312	0.1815
	Yes	812/1310, 62%	40/64, 62%	437/680, 64%	335/566, 59%	611/994, 61%		100/147, 68%	101/169, 60%
	No	481/1310, 37%	23/64, 36%	233/680, 34%	225/566, 40%	370/994, 37%		47/147, 32%	64/169, 38%
	missing	17/1310, 1%	1/64, 2%	10/680, 1%	6/566, 1%	13/994, 1%		0/147, 0%	4/169, 2%
Medicare											0.6928	0.4161
	No	1239/1310, 95%	61/64, 95%	635/680, 93%	543/566, 96%	936/994, 94%		139/147, 95%	164/169, 97%
	Yes	60/1310, 5%	3/64, 5%	37/680, 5%	20/566, 4%	47/994, 5%		8/147, 5%	5/169, 3%
	missing	11/1310, 1%	0/64, 0%	8/680, 1%	3/566, 1%	11/994, 1%		0/147, 0%	0/169, 0%
Private Insurance											0.5407	0.6145
	No	1159/1310, 88%	55/64, 86%	567/680, 83%	537/566, 95%	873/994, 88%		127/147, 86%	159/169, 94%
	Yes	144/1310, 11%	9/64, 14%	106/680, 16%	29/566, 5%	115/994, 12%		19/147, 13%	10/169, 6%
	missing	7/1310, 1%	0/64, 0%	7/680, 1%	0/566, 0%	6/994, 1%		1/147, 1%	0/169, 0%
Medicaid HMO											0.1098	0.0027
	missing	31/1310, 2%	2/64, 3%	18/680, 3%	11/566, 2%	23/994, 2%		2/147, 1%	6/169, 4%
	No	1095/1310, 84%	56/64, 88%	600/680, 88%	439/566, 78%	850/994, 86%		121/147, 82%	124/169, 73%
	Yes	184/1310, 14%	6/64, 9%	62/680, 9%	116/566, 20%	121/994, 12%		24/147, 16%	39/169, 23%
Other Insurance											0.3255	0.8727
	No	1230/1310, 94%	62/64, 97%	635/680, 93%	533/566, 94%	929/994, 93%		138/147, 94%	163/169, 96%
	Yes	73/1310, 6%	2/64, 3%	41/680, 6%	30/566, 5%	58/994, 6%		9/147, 6%	6/169, 4%
	missing	7/1310, 1%	0/64, 0%	4/680, 1%	3/566, 1%	7/994, 1%		0/147, 0%	0/169, 0%
Gynecologic/Physical Exam Findings
Nugent Score		7 (0, 10)	6 (0, 8)	5 (0, 10)	7 (0, 10)	6 (0, 10)		7 (0, 9)	7 (0, 10)		0.5479	0.01118
BV Status											0.9133	0.0359
	Altered	156/1310, 12%	9/64, 14%	64/680, 9%	83/566, 15%	119/994, 12%		13/147, 9%	24/169, 14%
	BVneg	363/1310, 28%	9/64, 14%	252/680, 37%	102/566, 18%	293/994, 29%		41/147, 28%	29/169, 17%
	BVpos	533/1310, 41%	11/64, 17%	241/680, 35%	281/566, 50%	380/994, 38%		65/147, 44%	88/169, 52%
	missing	258/1310, 20%	35/64, 55%	123/680, 18%	100/566, 18%	202/994, 20%		28/147, 19%	28/169, 17%
Trichomonas by Culture											0.8166	0.5951
	missing	1150/1310, 88%	64/64, 100%	583/680, 86%	503/566, 89%	876/994, 88%		124/147, 84%	150/169, 89%
	No	126/1310, 10%	0/64, 0%	97/680, 14%	29/566, 5%	93/994, 9%		23/147, 16%	10/169, 6%
	Yes	34/1310, 3%	0/64, 0%	0/680, 0%	34/566, 6%	25/994, 3%		0/147, 0%	9/169, 5%
Trichomonas by Wetmount											0.0174	0.218
	missing	500/1310, 38%	64/64, 100%	278/680, 41%	158/566, 28%	383/994, 39%		67/147, 46%	50/169, 30%
	Negative	605/1310, 46%	0/64, 0%	402/680, 59%	203/566, 36%	453/994, 46%		80/147, 54%	72/169, 43%
	Positive	205/1310, 16%	0/64, 0%	0/680, 0%	205/566, 36%	158/994, 16%		0/147, 0%	47/169, 28%
Any Hormonal Contraceptives											0.0018	0.8414
	No	1236/1310, 94%	59/64, 92%	641/680, 94%	536/566, 95%	946/994, 95%		138/147, 94%	152/169, 90%
	Yes	74/1310, 6%	5/64, 8%	39/680, 6%	30/566, 5%	48/994, 5%		9/147, 6%	17/169, 10%
Oral Contraceptives (self report)											0.6745	1
	No	1283/1310, 98%	63/64, 98%	660/680, 97%	560/566, 99%	972/994, 98%		143/147, 97%	168/169, 99%
	Yes	27/1310, 2%	1/64, 2%	20/680, 3%	6/566, 1%	22/994, 2%		4/147, 3%	1/169, 1%
Norplant											0.0321	0.6481
	No	1284/1310, 98%	63/64, 98%	673/680, 99%	548/566, 97%	980/994, 99%		145/147, 99%	159/169, 94%
	Yes	26/1310, 2%	1/64, 2%	7/680, 1%	18/566, 3%	14/994, 1%		2/147, 1%	10/169, 6%
Depo Provera											0.0007	0.7284
	No	1289/1310, 98%	61/64, 95%	668/680, 98%	560/566, 99%	982/994, 99%		144/147, 98%	163/169, 96%
	Yes	21/1310, 2%	3/64, 5%	12/680, 2%	6/566, 1%	12/994, 1%		3/147, 2%	6/169, 4%
Hysterectomy											0.7163	0.4327
	No	1198/1310, 91%	62/64, 97%	612/680, 90%	524/566, 93%	914/994, 92%		129/147, 88%	155/169, 92%
	Yes	110/1310, 8%	2/64, 3%	67/680, 10%	41/566, 7%	78/994, 8%		18/147, 12%	14/169, 8%
	missing	2/1310, 0%	0/64, 0%	1/680, 0%	1/566, 0%	2/994, 0%		0/147, 0%	0/169, 0%
Pregnant Self Report											0.7244	0.5166
	No	1293/1310, 99%	64/64, 100%	672/680, 99%	557/566, 98%	983/994, 99%		144/147, 98%	166/169, 98%
	Yes	17/1310, 1%	0/64, 0%	8/680, 1%	9/566, 2%	11/994, 1%		3/147, 2%	3/169, 2%
Pregnant Urine Test											0.8025	0.0231
	No	1167/1310, 89%	54/64, 84%	590/680, 87%	523/566, 92%	892/994, 90%		120/147, 82%	155/169, 92%
	missing	116/1310, 9%	9/64, 14%	73/680, 11%	34/566, 6%	86/994, 9%		19/147, 13%	11/169, 7%
	Yes	27/1310, 2%	1/64, 2%	17/680, 2%	9/566, 2%	16/994, 2%		8/147, 5%	3/169, 2%
Pregnant Physical Exam											0.556	0.0012
	No	1277/1310, 97%	60/64, 94%	664/680, 98%	553/566, 98%	975/994, 98%		138/147, 94%	164/169, 97%
	Yes	27/1310, 2%	1/64, 2%	15/680, 2%	11/566, 2%	14/994, 1%		9/147, 6%	4/169, 2%
	missing	6/1310, 0%	3/64, 5%	1/680, 0%	2/566, 0%	5/994, 1%		0/147, 0%	1/169, 1%
Gonnorhea by Culture											0.503	0.5934
	No	1172/1310, 89%	53/64, 83%	606/680, 89%	513/566, 91%	890/994, 90%		129/147, 88%	153/169, 91%
	missing	131/1310, 10%	11/64, 17%	71/680, 10%	49/566, 9%	98/994, 10%		17/147, 12%	16/169, 9%
	Yes	7/1310, 1%	0/64, 0%	3/680, 0%	4/566, 1%	6/994, 1%		1/147, 1%	0/169, 0%
Chlamydia											0.2633	0.8274
	No	1212/1310, 93%	51/64, 80%	640/680, 94%	521/566, 92%	923/994, 93%		138/147, 94%	151/169, 89%
	Yes	53/1310, 4%	4/64, 6%	19/680, 3%	30/566, 5%	36/994, 4%		5/147, 3%	12/169, 7%
	missing	45/1310, 3%	9/64, 14%	21/680, 3%	15/566, 3%	35/994, 4%		4/147, 3%	6/169, 4%
Herpes Culture											0.8823	1
	negative.notdone	1300/1310, 99%	64/64, 100%	676/680, 99%	560/566, 99%	985/994, 99%		147/147, 100%	168/169, 99%
	external.genitalia	4/1310, 0%	0/64, 0%	2/680, 0%	2/566, 0%	3/994, 0%		0/147, 0%	1/169, 1%
	perianal	1/1310, 0%	0/64, 0%	1/680, 0%	0/566, 0%	1/994, 0%		0/147, 0%	0/169, 0%
	oral	1/1310, 0%	0/64, 0%	1/680, 0%	0/566, 0%	1/994, 0%		0/147, 0%	0/169, 0%
	vaginal	2/1310, 0%	0/64, 0%	0/680, 0%	2/566, 0%	2/994, 0%		0/147, 0%	0/169, 0%
	cervical	1/1310, 0%	0/64, 0%	0/680, 0%	1/566, 0%	1/994, 0%		0/147, 0%	0/169, 0%
	perianal and oral	1/1310, 0%	0/64, 0%	0/680, 0%	1/566, 0%	1/994, 0%		0/147, 0%	0/169, 0%
HPV											1	0.301
	missing	32/1310, 2%	11/64, 17%	11/680, 2%	10/566, 2%	28/994, 3%		1/147, 1%	3/169, 2%
	No	615/1310, 47%	28/64, 44%	344/680, 51%	243/566, 43%	460/994, 46%		82/147, 56%	73/169, 43%
	Yes	663/1310, 51%	25/64, 39%	325/680, 48%	313/566, 55%	506/994, 51%		64/147, 44%	93/169, 55%
Any Illicit Drug Use											0.2229	0.0909
	No	575/1310, 44%	28/64, 44%	385/680, 57%	162/566, 29%	459/994, 46%		74/147, 50%	42/169, 25%
	Yes	735/1310, 56%	36/64, 56%	295/680, 43%	404/566, 71%	535/994, 54%		73/147, 50%	127/169, 75%
Cigarette use											0.3979	0.5663
	missing	6/1310, 0%	0/64, 0%	4/680, 1%	2/566, 0%	6/994, 1%		0/147, 0%	0/169, 0%
	No	548/1310, 42%	25/64, 39%	315/680, 46%	208/566, 37%	408/994, 41%		72/147, 49%	68/169, 40%
	Yes	756/1310, 58%	39/64, 61%	361/680, 53%	356/566, 63%	580/994, 58%		75/147, 51%	101/169, 60%
Alcohol Use											1	1
	No	510/1310, 39%	31/64, 48%	320/680, 47%	159/566, 28%	394/994, 40%		69/147, 47%	47/169, 28%
	Yes	800/1310, 61%	33/64, 52%	360/680, 53%	407/566, 72%	600/994, 60%		78/147, 53%	122/169, 72%
