# Supplementary material for: Protozoan-Viral-Bacterial Co-Infections Alter Galectin Levels and Associated Immunity Mediators in the Female Genital Tract
Source: Front Cell Infect Microbiol. 2021 Aug 5;11:649940. doi: 10.3389/fcimb.2021.649940 (PMC8375472; doi:10.3389/fcimb.2021.649940)
Supplement: Supplementary file 2 [file Table_2.xls]

## Sheet: HIV pos at enrollment
Supplemental Table 2. Summary of baseline (enrollment) covariates for HIV positive participants of HERS and case-control sample.T-tests were used for continuous variables and Fisher Exact test for categorical variables
		All HERS						Our Sample			p-values in our study vs not
variable.name	value	Total	No Trich Info	Never Trich	>= 1 Visit with Trich	Not in Sample		Never Trich	>=1 Visit with Trich		>=1 Visit with Trich	Never Trich
HERS Study Site											0.4435	<0.001
	1	229/871, 26%	13/35, 37%	162/453, 36%	54/383, 14%	186/666, 28%		29/96, 30%	14/109, 13%
	2	197/871, 23%	7/35, 20%	72/453, 16%	118/383, 31%	137/666, 21%		25/96, 26%	35/109, 32%
	3	215/871, 25%	7/35, 20%	63/453, 14%	145/383, 38%	144/666, 22%		25/96, 26%	46/109, 42%
	4	230/871, 26%	8/35, 23%	156/453, 34%	66/383, 17%	199/666, 30%		17/96, 18%	14/109, 13%
Number of HERS Visits		11 (1, 23)	1 (1, 2)	11 (1, 23)	12 (1, 23)	10 (1, 23)		12 (2, 20)	13 (3, 22)		<0.001	<0.001
Race											0.0247	<0.001
	Native American	10/871, 1%	1/35, 3%	3/453, 1%	6/383, 2%	10/666, 2%		0/96, 0%	0/109, 0%
	White	181/871, 21%	11/35, 31%	124/453, 27%	46/383, 12%	166/666, 25%		8/96, 8%	7/109, 6%
	Hispanic/latina	152/871, 17%	6/35, 17%	119/453, 26%	27/383, 7%	142/666, 21%		5/96, 5%	5/109, 5%
	Black/African American	526/871, 60%	17/35, 49%	205/453, 45%	304/383, 79%	346/666, 52%		83/96, 86%	97/109, 89%
	Other	1/871, 0%	0/35, 0%	1/453, 0%	0/383, 0%	1/666, 0%		0/96, 0%	0/109, 0%
	Asian	1/871, 0%	0/35, 0%	1/453, 0%	0/383, 0%	1/666, 0%		0/96, 0%	0/109, 0%
Age at Enrollment		35.1 (16.4, 55.2)	36.3 (16.4, 53.5)	35.2 (19.0, 55.2)	34.8 (19.2, 53.1)	35.2 (16.4, 55.2)		35.6 (19.0, 51.8)	34.3 (19.2, 53.1)		0.5684	0.5629
Income at Enrollment											0.6975	0.4567
	0 to 500	331/871, 38%	12/35, 34%	153/453, 34%	166/383, 43%	255/666, 38%		35/96, 36%	41/109, 38%
	501 to 1000	308/871, 35%	12/35, 34%	167/453, 37%	129/383, 34%	234/666, 35%		33/96, 34%	41/109, 38%
	1001 to 2000	130/871, 15%	4/35, 11%	73/453, 16%	53/383, 14%	93/666, 14%		21/96, 22%	16/109, 15%
	2001 to 2500	43/871, 5%	0/35, 0%	24/453, 5%	19/383, 5%	35/666, 5%		3/96, 3%	5/109, 5%
	2501 to 3000	17/871, 2%	2/35, 6%	13/453, 3%	2/383, 1%	14/666, 2%		2/96, 2%	1/109, 1%
	> 3000	27/871, 3%	2/35, 6%	18/453, 4%	7/383, 2%	23/666, 3%		2/96, 2%	2/109, 2%
	missing	15/871, 2%	3/35, 9%	5/453, 1%	7/383, 2%	12/666, 2%		0/96, 0%	3/109, 3%
Years of Education		12 (1, 19)	12 (4, 16)	12 (1, 19)	11 (1, 17)	12 (1, 19)		12 (6, 16)	11 (1, 17)		0.7747	0.7776
Welfare											0.5126	0.1095
	Yes	556/871, 64%	17/35, 49%	266/453, 59%	273/383, 71%	409/666, 61%		65/96, 68%	82/109, 75%
	No	309/871, 35%	18/35, 51%	182/453, 40%	109/383, 28%	252/666, 38%		30/96, 31%	27/109, 25%
	missing	6/871, 1%	0/35, 0%	5/453, 1%	1/383, 0%	5/666, 1%		1/96, 1%	0/109, 0%
Currently Employed											0.2994	1
	Yes	133/871, 15%	5/35, 14%	79/453, 17%	49/383, 13%	103/666, 15%		17/96, 18%	13/109, 12%
	No	726/871, 83%	30/35, 86%	367/453, 81%	329/383, 86%	555/666, 83%		78/96, 81%	93/109, 85%
	missing	12/871, 1%	0/35, 0%	7/453, 2%	5/383, 1%	8/666, 1%		1/96, 1%	3/109, 3%
Health Insurance
Medicaid											0.281	0.3841
	Yes	586/871, 67%	23/35, 66%	311/453, 69%	252/383, 66%	443/666, 67%		70/96, 73%	73/109, 67%
	No	275/871, 32%	11/35, 31%	136/453, 30%	128/383, 33%	215/666, 32%		26/96, 27%	34/109, 31%
	missing	10/871, 1%	1/35, 3%	6/453, 1%	3/383, 1%	8/666, 1%		0/96, 0%	2/109, 2%
Medicare											0.746	0.5236
	No	813/871, 93%	33/35, 94%	418/453, 92%	362/383, 95%	618/666, 93%		91/96, 95%	104/109, 95%
	Yes	49/871, 6%	2/35, 6%	29/453, 6%	18/383, 5%	39/666, 6%		5/96, 5%	5/109, 5%
	missing	9/871, 1%	0/35, 0%	6/453, 1%	3/383, 1%	9/666, 1%		0/96, 0%	0/109, 0%
Private Insurance											1	0.5316
	No	777/871, 89%	30/35, 86%	383/453, 85%	364/383, 95%	589/666, 88%		84/96, 88%	104/109, 95%
	Yes	90/871, 10%	5/35, 14%	66/453, 15%	19/383, 5%	74/666, 11%		11/96, 11%	5/109, 5%
	missing	4/871, 0%	0/35, 0%	4/453, 1%	0/383, 0%	3/666, 0%		1/96, 1%	0/109, 0%
Medicaid HMO											0.2799	0.0552
	missing	21/871, 2%	2/35, 6%	12/453, 3%	7/383, 2%	16/666, 2%		2/96, 2%	3/109, 3%
	No	727/871, 83%	30/35, 86%	403/453, 89%	294/383, 77%	569/666, 85%		80/96, 83%	78/109, 72%
	Yes	123/871, 14%	3/35, 9%	38/453, 8%	82/383, 21%	81/666, 12%		14/96, 15%	28/109, 26%
Other Insurance											0.8912	1
	No	821/871, 94%	34/35, 97%	423/453, 93%	364/383, 95%	626/666, 94%		90/96, 94%	105/109, 96%
	missing	4/871, 0%	0/35, 0%	2/453, 0%	2/383, 1%	4/666, 1%		0/96, 0%	0/109, 0%
	Yes	46/871, 5%	1/35, 3%	28/453, 6%	17/383, 4%	36/666, 5%		6/96, 6%	4/109, 4%
Gynecologic/Physical Exam Findings
Nugent Score		7 (0, 10)	6 (0, 7)	5 (0, 10)	7 (0, 10)	7 (0, 10)		7 (0, 9)	7 (0, 10)		0.8621	0.08812
BV Status											0.998	0.2512
	Altered	102/871, 12%	6/35, 17%	46/453, 10%	50/383, 13%	78/666, 12%		10/96, 10%	14/109, 13%
	BVneg	230/871, 26%	3/35, 9%	165/453, 36%	62/383, 16%	186/666, 28%		27/96, 28%	17/109, 16%
	BVpos	366/871, 42%	5/35, 14%	163/453, 36%	198/383, 52%	268/666, 40%		41/96, 43%	57/109, 52%
	missing	173/871, 20%	21/35, 60%	79/453, 17%	73/383, 19%	134/666, 20%		18/96, 19%	21/109, 19%
Trichomonas by Culture											0.4573	0.8815
	missing	743/871, 85%	35/35, 100%	371/453, 82%	337/383, 88%	572/666, 86%		78/96, 81%	93/109, 85%
	No	105/871, 12%	0/35, 0%	82/453, 18%	23/383, 6%	78/666, 12%		18/96, 19%	9/109, 8%
	Yes	23/871, 3%	0/35, 0%	0/453, 0%	23/383, 6%	16/666, 2%		0/96, 0%	7/109, 6%
Trichomonas by Wetmount											0.0174	0.6308
	missing	290/871, 33%	35/35, 100%	156/453, 34%	99/383, 26%	227/666, 34%		35/96, 36%	28/109, 26%
	No	438/871, 50%	0/35, 0%	297/453, 66%	141/383, 37%	326/666, 49%		61/96, 64%	51/109, 47%
	Yes	143/871, 16%	0/35, 0%	0/453, 0%	143/383, 37%	113/666, 17%		0/96, 0%	30/109, 28%
Any Hormonal Contraceptives (self report)											0.0105	0.785
	No	827/871, 95%	32/35, 91%	432/453, 95%	363/383, 95%	638/666, 96%		91/96, 95%	98/109, 90%
	Yes	44/871, 5%	3/35, 9%	21/453, 5%	20/383, 5%	28/666, 4%		5/96, 5%	11/109, 10%
Oral Contraceptives											0.4887	0.785
	No	857/871, 98%	34/35, 97%	442/453, 98%	381/383, 99%	655/666, 98%		94/96, 98%	108/109, 99%
	Yes	14/871, 2%	1/35, 3%	11/453, 2%	2/383, 1%	11/666, 2%		2/96, 2%	1/109, 1%
Norplant											0.7477	1
	No	854/871, 98%	34/35, 97%	449/453, 99%	371/383, 97%	654/666, 98%		95/96, 99%	105/109, 96%
	Yes	17/871, 2%	1/35, 3%	4/453, 1%	12/383, 3%	12/666, 2%		1/96, 1%	4/109, 4%
Depo Provera											<0.001	0.6115
	No	858/871, 99%	34/35, 97%	447/453, 99%	377/383, 98%	661/666, 99%		94/96, 98%	103/109, 94%
	Yes	13/871, 1%	1/35, 3%	6/453, 1%	6/383, 2%	5/666, 1%		2/96, 2%	6/109, 6%
Hysterectomy											0.4256	0.3402
	No	795/871, 91%	33/35, 94%	408/453, 90%	354/383, 92%	613/666, 92%		84/96, 88%	98/109, 90%
	Yes	75/871, 9%	2/35, 6%	45/453, 10%	28/383, 7%	52/666, 8%		12/96, 12%	11/109, 10%
	missing	1/871, 0%	0/35, 0%	0/453, 0%	1/383, 0%	1/666, 0%		0/96, 0%	0/109, 0%
Pregnant self report											0.8846	0.0597
	No	860/871, 99%	35/35, 100%	448/453, 99%	377/383, 98%	659/666, 99%		93/96, 97%	108/109, 99%
	Yes	11/871, 1%	0/35, 0%	5/453, 1%	6/383, 2%	7/666, 1%		3/96, 3%	1/109, 1%
Pregnant Urine Test											0.1928	0.191
	No	768/871, 88%	29/35, 83%	387/453, 85%	352/383, 92%	591/666, 89%		78/96, 81%	99/109, 91%
	missing	88/871, 10%	6/35, 17%	56/453, 12%	26/383, 7%	64/666, 10%		14/96, 15%	10/109, 9%
	Yes	15/871, 2%	0/35, 0%	10/453, 2%	5/383, 1%	11/666, 2%		4/96, 4%	0/109, 0%
Pregnant Physical Exm											0.5686	0.1316
	No	852/871, 98%	34/35, 97%	444/453, 98%	374/383, 98%	653/666, 98%		92/96, 96%	107/109, 98%
	missing	4/871, 0%	1/35, 3%	1/453, 0%	2/383, 1%	3/666, 0%		0/96, 0%	1/109, 1%
	Yes	15/871, 2%	0/35, 0%	8/453, 2%	7/383, 2%	10/666, 2%		4/96, 4%	1/109, 1%
Gonorrhea by Culture											0.2355	0.4005
	No	776/871, 89%	28/35, 80%	403/453, 89%	345/383, 90%	596/666, 89%		84/96, 88%	96/109, 88%
	missing	89/871, 10%	7/35, 20%	48/453, 11%	34/383, 9%	65/666, 10%		11/96, 11%	13/109, 12%
	Yes	6/871, 1%	0/35, 0%	2/453, 0%	4/383, 1%	5/666, 1%		1/96, 1%	0/109, 0%
Chlamydia											0.1369	0.7083
	No	801/871, 92%	28/35, 80%	424/453, 94%	349/383, 91%	617/666, 93%		89/96, 93%	95/109, 87%
	Yes	34/871, 4%	2/35, 6%	10/453, 2%	22/383, 6%	23/666, 3%		3/96, 3%	8/109, 7%
	missing	36/871, 4%	5/35, 14%	19/453, 4%	12/383, 3%	26/666, 4%		4/96, 4%	6/109, 6%
Herpes by Culture											0.868	1
	negative.notdone	861/871, 99%	35/35, 100%	449/453, 99%	377/383, 98%	655/664, 99%		96/96, 100%	108/109, 99%
	external.genitalia	4/871, 0%	0/35, 0%	2/453, 0%	2/383, 1%	3/666, 0%		0/96, 0%	1/109, 1%
	perianal	1/871, 0%	0/35, 0%	1/453, 0%	0/383, 0%	1/666, 0%		0/96, 0%	0/109, 0%
	oral	1/871, 0%	0/35, 0%	1/453, 0%	0/383, 0%	1/666, 0%		0/96, 0%	0/109, 0%
	vaginal	2/871, 0%	0/35, 0%	0/453, 0%	2/383, 1%	2/666, 0%		0/96, 0%	0/109, 0%
	cervical	1/871, 0%	0/35, 0%	0/453, 0%	1/383, 0%	1/666, 0%		0/96, 0%	0/109, 0%
	perianal and oral	1/871, 0%	0/35, 0%	0/453, 0%	1/383, 0%	1/666, 0%		0/96, 0%	0/109, 0%
CD4 Count		377 (0, 2254)	319 (11, 1032)	359 (0, 2254)	422 (7, 1577)	362 (0, 2254)		376 (11, 1684)	474 (67, 1346)		0.01301	0.01754
CD4 Group											0.0129	0.0327
	<200	147/871, 17%	10/35, 29%	87/453, 19%	50/383, 13%	125/666, 19%		10/96, 10%	12/109, 11%
	200 to 350	429/871, 49%	17/35, 49%	220/453, 49%	192/383, 50%	335/666, 50%		47/96, 49%	47/109, 43%
	> 350	274/871, 31%	6/35, 17%	134/453, 30%	134/383, 35%	189/666, 28%		37/96, 39%	48/109, 44%
	missing	21/871, 2%	2/35, 6%	12/453, 3%	7/383, 2%	17/666, 3%		2/96, 2%	2/109, 2%
On HAART	No	871/871, 100%	35/35, 100%	453/453, 100%	383/383, 100%	666/666, 100%		96/96, 100%	109/109, 100%		1	1
HIV Viral Load	copies/ml	1490 (50, 503400)	5140 (50, 206400)	1385 (50, 215000)	1510 (50, 503400)	1865 (50, 503400)		1055 (50, 101200)	890 (50, 89440)		0.01257	0.3313
HPV											0.5685	0.6692
	missing	24/871, 3%	6/35, 17%	9/453, 2%	9/383, 2%	20/666, 3%		1/96, 1%	3/109, 3%
	No	303/871, 35%	10/35, 29%	173/453, 38%	120/383, 31%	225/666, 34%		40/96, 42%	38/109, 35%
	Yes	544/871, 62%	19/35, 54%	271/453, 60%	254/383, 66%	421/666, 63%		55/96, 57%	68/109, 62%
Any Illicit Drug Use											0.9042	0.3504
	No	406/871, 47%	14/35, 40%	266/453, 59%	126/383, 33%	319/666, 48%		52/96, 54%	35/109, 32%
	Yes	465/871, 53%	21/35, 60%	187/453, 41%	257/383, 67%	347/666, 52%		44/96, 46%	74/109, 68%
Cigarette use											0.3035	0.7804
	missing	3/871, 0%	0/35, 0%	2/453, 0%	1/383, 0%	3/666, 0%		0/96, 0%	0/109, 0%
	No	379/871, 44%	11/35, 31%	211/453, 47%	157/383, 41%	281/666, 42%		47/96, 49%	51/109, 47%
	Yes	489/871, 56%	24/35, 69%	240/453, 53%	225/383, 59%	382/666, 57%		49/96, 51%	58/109, 53%
Alcohol Use											1	0.7304
	No	355/871, 41%	17/35, 49%	227/453, 50%	111/383, 29%	273/666, 41%		50/96, 52%	32/109, 29%
	Yes	516/871, 59%	18/35, 51%	226/453, 50%	272/383, 71%	393/666, 59%		46/96, 48%	77/109, 71%
