# Supplementary material for: Protozoan-Viral-Bacterial Co-Infections Alter Galectin Levels and Associated Immunity Mediators in the Female Genital Tract
Source: Front Cell Infect Microbiol. 2021 Aug 5;11:649940. doi: 10.3389/fcimb.2021.649940 (PMC8375472; doi:10.3389/fcimb.2021.649940)
Supplement: Supplementary file 3 [file Table_3.xlsx]

## Sheet: Table Assay Parameters
Supplemental Table 3: Immunoassay parameters.
Biomarker	LLD* - Top calibrator range (pg/ml)	Inter-Assay CV%**	% of measurements <LLD***	CV% of repeat sample measurement
Galectin-1	137 - 10,000,000	10	8	1.93
Galectin-3	33 - 100,000	9	0	0.63
Galectin-9	16 - 10,000,000	15	1	2.19
IL-1β	0.35 - 40,000	16	4	4.12
IL-8 (CXCL8)	0.33 - 40,000	15	0	2.1
IP-10 (CXCL10)	39 - 40,000	8	10	2.26
MCP-1 (CCL2)	0.24 - 40,000	11	2	2.83
MIP-1β (CCL4)	7.33 - 40,000	12	37	4.27
MIP-3α (CCL19)	28 - 40,000	13	12	3.02
RANTES (CCL5)	0.35 - 40,000	15	5	4.6
*LLD, lower limit of detection= (average + 2.5 SD) of the blank (0 calibrator);
**CV%=coefficient of variation=100*Standard deviation/mean of a quality control run on each plate;
***no values were above linearity range.
